# Supplementary material for: Hogweed Seed Oil: Physico–Chemical Characterization, LC-MS Profile, and Neuroprotective Activity of Heracleum dissectum Nanosuspension
Source: Life (Basel). 2023 Apr 29;13(5):1112. doi: 10.3390/life13051112 (PMC10220559; doi:10.3390/life13051112)
Supplement: Supplementary file 1 [file life-13-01112-s001.zip]

Archive with 1 entries (1 files):
- life-2369966-supplementary.pdf
